# Supplementary material for: Beyond Exosomes: An Ultrapurified Phospholipoproteic Complex (PLPC) as a Scalable Immunomodulatory Platform for Reprogramming Immune Suppression in Metastatic Cancer
Source: Cancers (Basel). 2025 May 14;17(10):1658. doi: 10.3390/cancers17101658 (PMC12110133; doi:10.3390/cancers17101658)
Supplement: Supplementary file 1 [file cancers-17-01658-s001.zip]

Archive with 1 entries (1 files):
- cancers-3588167-supplementary.pdf
